# Supplementary material for: Physical and Mental Recovery after Aortic Valve Surgery in Non-Elderly Patients: Native Valve-Preserving Surgery vs. Prosthetic Valve Replacement
Source: J Cardiovasc Dev Dis. 2023 Mar 23;10(4):138. doi: 10.3390/jcdd10040138 (PMC10146276; doi:10.3390/jcdd10040138)
Supplement: Supplementary file 1 [file jcdd-10-00138-s001.zip]

Archive with 1 entries (1 files):
- jcdd-2258350_Supplementary_Material update.pdf
